# Supplementary material for: Stabilization of Sunflower Oil with Biologically Active Compounds from Berries
Source: Molecules. 2023 Apr 20;28(8):3596. doi: 10.3390/molecules28083596 (PMC10143843; doi:10.3390/molecules28083596)
Supplement: Supplementary file 1 [file molecules-28-03596-s001.zip]

Archive with 1 entries (1 files):
- molecules-2266076-supplementary.pdf
